# Supplementary material for: Expression of Long Non-Coding RNAs by Human Retinal Müller Glial Cells Infected with Clonal and Exotic Virulent Toxoplasma gondii
Source: Noncoding RNA. 2019 Sep 20;5(4):48. doi: 10.3390/ncrna5040048 (PMC6958423; doi:10.3390/ncrna5040048)
Supplement: Supplementary file 1 [file ncrna-05-00048-s001.zip]

Archive with 2 entries (2 files):
- SupplementaryTable1.FINAL.docx
- SupplementaryTable2.FINAL.docx
